# Supplementary material for: Phenotypes of Cornelia de Lange syndrome caused by non-cohesion genes: Novel variants and literature review
Source: Front Pediatr. 2022 Jul 22;10:940294. doi: 10.3389/fped.2022.940294 (PMC9355708; doi:10.3389/fped.2022.940294)
Supplement: Supplementary file 1 [file Table_1.XLSX]

## Sheet: Table S1
The clinical score of 46 CdLS-like patients
Gene	UBE2A	KMT2D	KDM6A	ANKRD11														BRD4		AFF4			KMT2A						EP300			SETD5			ARID1B		SMARCB1	TAF1	DDX23	CSNK1G1	ZMYND11	MED13L	PHIP	TAF6	NAA50	CREBBP
No.	p1	p1	p1	p1	p2	p3	p4	p5	p6	p7	p8	p9	p10	p11	p12	p13	p14	p1	p2	p1	p2	p3	p1	p2	p3	p4	p5	p6	p1	p2	p3	p1	p2	p3	p1	p2	p1	p1	p1	p1	p1	p1	p1	p1	p1	p1
Variats	c.439C>T, p.Q147*	c.5845delC, p.Q1949Sfs*98	IVS9-1G>A	c.1757_1776del, p.V586Efs*41	c.5483C > A; p.(Ser1828*)	c.2297 _2300delAGAA; p.(Lys766Argfs*10)	c.3255 _3256del; p.(Lys1086Glufs*15)	c.5434C > T; p.(Gln1812*)	c.3224 _3227del; p.(Glu1075Glyfs*242)	c.1711 _1723del; p.(Thr571Alafs*15)	c.1977C > A; p.(Tyr659*)	c.2398 _2401delGAAA; p.(Glu800Asnfs*62)	c.2408 _2412del; p.(Lys803Argfs*5)	c.2692C > T; p.(Arg898*)	c.7356dupC; p.(Lys2453Glnfs*79)	c.1903 _1907del; p.(Lys635Glnfs*26)	c.7470 + 2T > C; p.?	c.1289A > G; p.(Tyr430Cys)	c.1224delinsCA; p.(Glu408Aspfs*4)	c.761C > G; p.(Thr254Ser)	c.760A > G; p.(Thr254Ala)	c.772C > T; p.(Arg258Trp)	c.7789C>T, p.Q2597X	c.2629_2630delGA, p.D877fs*8	c.2233C > T; p.(Arg745*)	c.8590C > T; p.(Gln2864*)	c.3592C > T; p.(Gln1198*)	c.3647 _3650delAAGA; p.(Lys1216Argfs*18)	c.104 _107del; p.(Ser35Tyrfs*12)	c.7014 _7028del; p.(His2338 _Pro2342del)	c.4408dupA; p.(Met1470Asnfs*3)	c.2212 _2213delAT; p.(Met738Valfs*27)	54 kb intragenic deletion spanning exons 3–19 (chr3:9,457,143- 9,511,190; hg19)	c.1852C > T; p.(Arg618*)	c.2902C > T; p.(Arg968*	c.3505-2A > G; p.(Lys1169Leufs*18)	c.971A > G; p.(Lys324Arg)	c.1454T > A; p.(Ile485Asn)	c.1625G > A; p.(Arg542His)	c.419C > T; p.(Thr140Met)	c.1438delG; p.(Asp480Thrfs*3)	c.6485C > A; p.(Thr2162Lys)	c.1156G > A; p.(Asp386Asn)	c.247C > T; p.(Arg83Cys)	c.93C > G; p.(Tyr31*	c.1715delG; p.(Gly572Glufs*17)
Citation	This study	This study	This study	This study	Parenti et al., 2016		Aoi et al, 2016		cucco et al, 2020	Parenti et al, 2021								Olley et al., 2018		Izumi et al., 2015			This study		Yuan et al., 2015	Parenti et al., 2017	Aoi et al., 2019	Demir et al., 2021	Woods et al., 2013	Aoi et al., 2019	Cucco et al., 2020	Parenti et al., 2017		Aoi et al., 2019	Parenti et al., 2017		Parenti et al., 2017	O'Rawe et al., 2015	Burns et al., 2021	Gold et al., 2020	Aoi et al., 2019	Aoi et al., 2019	Aoi et al., 2019	Yuan et al., 2015	Aoi et al., 2019	Tang et al., 2019
Main phenotypes(2 points if present)
synophrys and/or thick eyebrows					2	2	2	2	2		2	2	2	2	2			2	2	2	2	2	2		2	2	2	2	2	2	2	2		2	2	2	2	2	2	2	2	2	2	2	2	2
short nose, concave nasal ridge and/or upturned nasal tip	2			2	2		2	2		2	2	2	2	2	2	2	2	2	2		2		2	2		2		2	2	2			2	2	2		2	2		2	2	2	2		2
long and/or smooth philtrum					2	2	2	2	2	2	2	2	2	2	2	2	2	2	2		2		2	2	2	2		2	2			2	2	2	2	2	2	2	2					2	2
thin upper lip vermilion and/or downturned corners of mouth		2	2		2		2	2		2	2		2	2	2							2			2	2	2	2	2	2			2	2	2	2	2	2	2	2	2			2	2
hand oligodactyly and/or adactyly																																									2				2
Suggestive features(1 point if present)
small hands and/or feet	1	1	1	1	1				1	1	1	1	1			1							1	1		1			1						1		1								1
microcephaly			1	1		1		1				1		1		1	1	1	1			1	1	1	1	1		1	1	1						1	1	1			1	1	1	1	1
global developmental delay and/or intellectual disability	1	1	1	1	1	1	1	1	1	1	1	1	1	1	1	1	1	1	1	1	1		1	1	1	1	1	1	1	1	1	1	1	1	1	1	1	1	1	1	1	1	1	1	1	1
prenatal growth retardation								1																	1				1								1				1		1		1
postnatal growth retardation	1	1	1	1																1			1	1	1	1	1	1	1	1	1			1		1	1	1			1	1		1		1
hirsutism						1		1															1	1	1		1		1	1	1													1		1
short fifth finger	1	1	1	1		1			1	1	1			1									1	1	1	1		1		1									1	1	1	1
clinical scored	6	6	7	7	10	8	9	12	7	9	11	9	10	11	9	7	6	8	8	4	7	5	12	10	12	13	7	12	14	11	5	5	7	10	10	9	13	11	8	8	13	8	7	10	14	5

## Sheet: Table S2
The detail clinical information of 46 CdLS-like patients
Gene	UBE2A	KMT2D	KDM6A	ANKRD11														BRD4		AFF4			KMT2A						EP300			SETD5			ARIDIB		SMARCB1	TAF1	DDX23	CSNK1G1	ZMYND11	MED13L	PHIP	TAF6	NAA50	CREBBP
No.	p1	p1	p1	p1	p2	p3	p4	p5	p6	p7	p8	p9	p10	p11	p12	p13	p14	p1	p2	p1	p2	p3	p1	p2	p3	p4	p5	p6	p1	p2	p3	p1	p2	p3	p1	p2	p1	p1	p1	p1	p1	p1	p1	p1	p1	p1
Variats	c.439C>T, p.Q147*	c.5845delC, p.Q1949Sfs*98	IVS9-1G>A	c.1757_1776del, p.V586Efs*41	c.5483C > A; p.(Ser1828*)	c.2297 _2300delAGAA; p.(Lys766Argfs*10)	c.3255 _3256del; p.(Lys1086Glufs*15)	c.5434C > T; p.(Gln1812*)	c.3224 _3227del; p.(Glu1075Glyfs*242)	c.1711 _1723del; p.(Thr571Alafs*15)	c.1977C > A; p.(Tyr659*)	c.2398 _2401delGAAA; p.(Glu800Asnfs*62)	c.2408 _2412del; p.(Lys803Argfs*5)	c.2692C > T; p.(Arg898*)	c.7356dupC; p.(Lys2453Glnfs*79)	c.1903 _1907del; p.(Lys635Glnfs*26)	c.7470 + 2T > C; p.?	c.1289A > G; p.(Tyr430Cys)	c.1224delinsCA; p.(Glu408Aspfs*4)	c.761C > G; p.(Thr254Ser)	c.760A > G; p.(Thr254Ala)	c.772C > T; p.(Arg258Trp)	c.7789C>T, p.Q2597X	c.2629_2630delGA, p.D877fs*8	c.2233C > T; p.(Arg745*)	c.8590C > T; p.(Gln2864*)	c.3592C > T; p.(Gln1198*)	c.3647 _3650delAAGA; p.(Lys1216Argfs*18)	c.104 _107del; p.(Ser35Tyrfs*12)	c.7014 _7028del; p.(His2338 _Pro2342del)	c.4408dupA; p.(Met1470Asnfs*3)	c.2212 _2213delAT; p.(Met738Valfs*27)	54 kb intragenic deletion spanning exons 3–19 (chr3:9,457,143- 9,511,190; hg19)	c.1852C > T; p.(Arg618*)	c.2902C > T; p.(Arg968*	c.3505-2A > G; p.(Lys1169Leufs*18)	c.971A > G; p.(Lys324Arg)	c.1454T > A; p.(Ile485Asn)	c.1625G > A; p.(Arg542His)	c.419C > T; p.(Thr140Met)	c.1438delG; p.(Asp480Thrfs*3)	c.6485C > A; p.(Thr2162Lys)	c.1156G > A; p.(Asp386Asn)	c.247C > T; p.(Arg83Cys)	c.93C > G; p.(Tyr31*	c.1715delG; p.(Gly572Glufs*17)
Citation	This study	This study	This study	This study	Parenti et al., 2016		Aoi et al, 2016		cucco et al, 2020	Parenti et al, 2021								Olley et al., 2018		Izumi et al., 2015			This study		Yuan et al., 2015	Parenti et al., 2017	Aoi et al., 2019	Demir et al., 2021	Woods et al., 2013	Aoi et al., 2019	Cucco et al., 2020	Parenti et al., 2017		Aoi et al., 2019	Parenti et al., 2017		Parenti et al., 2017	O'Rawe et al., 2015	Burns et al., 2021	Gold et al., 2020	Aoi et al., 2019	Aoi et al., 2019	Aoi et al., 2019	Yuan et al., 2015	Aoi et al., 2019	Tang et al., 2019
synophrys					+	+	+	+	+		+	+	+	+	+			+	+	+	+	+	+		+	+	+	+	+	+	+	+		+	+	+	+	+	+	+	+	+	+	+	+	+
thick eyebrows					+	+			+	+	+	+	+	+	+	+	+			+	+		+			+		+					+		+		+
short nose																		+	+		+		+	+					+											+
concave nasal ridge	+			+	+		+	+						+									+	+		+		+					+	+	+		+						+		+
upturned nasal tip	+			+	+		+			+	+	+	+	+	+	+	+				+		+	+					+	+				+	+			+			+	+	+		+
smooth philtrum					+	+				+						+	+						+	+		+			+			+	+			+			+
long philtrum					+	+	+	+	+	+	+	+	+	+	+	+	+	+	+		+				+	+		+	+					+	+	+	+	+	+		+			+	+
downturned corners of mouth		+	+		+		+	+		+				+								+			+		+	+		+				+			+		+	+	+				+
thin upper lip vermilion		+	+		+			+		+	+		+	+	+										+	+	+	+	+	+			+	+	+	+	+	+		+	+			+	+
adactyly
hand oligodactyly																																									+				+
small hands	+	+	+	+	+				+	+	+	+	+			+							+	+		+									+		+								+
small feet										+	+	+	+			+													+						+		+								+
microcephaly			+	+		+		+				+		+		+	+	+	+			+	+	+	+	+		+	+	+						+	+	+			+	+	+	+	+
global developmental delay and/or intellectual disability	+	+	+	+	+	+	+	+	+	+	+		+	+	+	+	+	+	+	+	+		+	+	+	+	+	+	+	+	+	+	+	+	+	+	+	+	+	+	+	+	+	+	+	+
prenatal growth retardation								+																	+				+								+				+		+		+
postnatal growth retardation	+	+	+	+																+			+	+	+	+	+	+	+	+	+			+		+	+	+			+	+		+		+
hirsutism						+		+															+	+	+		+		+	+	+													+		+
short fifth finger	+	+	+	+		+			+	+	+			+									+	+	+	+		+		+									+	+	+	+

## Sheet: Table S3
The detail clinical information of 34 CdLS patients caused by NIPBL variants
Gene	NIPBL	NIPBL		NIPBL		NIPBL			NIPBL	NIPBL		NIPBL	NIPBL	NIPBL	NIPBL		NIPBL	NIPBL	NIPBL	NIPBL	NIPBL		NIPBL					NIPBL			NIPBL		NIPBL
No.	1	2	3	1	2	1	2	3	1	1	3	1	1	1	1	2	1	1	1	1	1	2	1	2	3	4	5	1	2	3	1	2	2	3
Variats	c.-467C > T	c.5566G>A(p.R1856G)	c.448dupA (p.S150Kfs∗23)	c.3768 + 3A>T	c.8274_8275 insCT(p. Val2760Trpfs)	c.4094T>A(p.L1365*)	c.4751T>G(p.L1584R)	c.5328+1G>C	c.869-2A>G (r.869_1495del)	c.2602C>T	c.4321_4421del, p.Val1441_Arg1474delfsX4	80.4Kb dele	c.7178C>G(p.2393Ser*)	Exon 35-47 dele	c.6108+2T>C	c.4028A>C(p.H1343P)	c.5387_5388ins(TT)(p.Leu1796Phefs*8)	c.1507A>G(p.Lys503Glu)	c.513InsT	c.516delT	c.1885C>T(p.Arg629Ter)	c.1885C>T(p.Arg629Ter)	c.5329–15A>G	c.5329–15A>G	c.5329–15A>G	c.5329–15A>G	c.5329–15A>G	c.6697G>A (p.Val2233Met)	c.2602C>T (p.Arg868X)	c.4504delG (p.Val1502fsX87)	c.6954 + 3A > C	c.5862 + 1delG deletion	c.4321G > T(p.V1441L)	n c.6589 + 5G > C
Citation	Yonghua Chen et al, 2022	Ying Peng et al, 20121		Shuo Li et al, 2019		Braunholz et al,2014			Krawczynska et al,2018	Laura et al,2014		Gervasini et al,2013	Park et al, 2010	Ratajska et al,2010	Park et al,2010		Min Jae Kang et al,2018	tang wenting et al, 2020	Bhuiyan et al,2006	Galehdari et al,2011	Thompson et al,2020		Maura et al,2018					Duong et al,2020			Natalia et al,2019		Qiulian Zhong et al,2012
synophrys			+	+	+	+	+	+	+	+		+	+	+	+	+	+	+	+	+	+	+	+	+	+	+	+	+	+	+	+	+	+	+
thick eyebrows	+	+	+	+	+		+	+				+	+	+	+	+	+	+	+		+	+
short nose	+	+	+			+	+		+		+		+	+	+	+	+			+	+	+							+	+	+	+
concave nasal ridge	+	+	+			+	+		+	+	+		+	+	+	+	+	+		+	+	+							+	+	+	+	+	+
upturned nasal tip	+	+	+										+	+	+	+	+			+	+	+	+	+	+	+	+		+	+	+	+	+	+
smooth philtrum	+	+	+						+				+		+	+	+			+	+	+							+	+	+	+
long philtrum	+	+	+			+	+		+		+	+	+		+	+	+		+	+	+	+	+	+	+	+	+	+	+	+	+	+	+	+
downturned corners of mouth			+				+		+			+	+	+	+	+	+		+	+	+	+						+	+	+	+	+
thin upper lip vermilion			+			+	+		+	+	+	+	+	+	+	+	+	+	+	+	+	+	+	+			+	+	+	+	+	+	+	+
adactyly												+										+
hand oligodactyly			+							+			+		+		+		+	+
diaphragmatic hernia
small hands	+	+	+				+	+	+		+			+		+	+		+	+	+							+	+	+			+
small feet									+		+					+	+				+							+	+	+
microcephaly	+			+	+	+	+	+		+	+	+	+	+		+	+		+	+	+	+	+			+	+	+		+	+	+
global developmental delay and/or intellectual disability	+	+	+	+	+		+	+	+	+	+	+	+	+		+	+	+	+		+	+	+	+	+	+	+	+	+	+	+
prenatal growth retardation	+	+	+				+	+		+	+	+	+	+	+	+	+		+	+	+	+				+	+	+	+		+	+
postnatal growth retardation	+			+	+	+	+	+		+				+		+	+	+	+		+	+	+	+	+	+		+	+	+	+	+
hirsutism			+						+					+	+				+	+						+		+	+	+	+	+	+
short fifth finger			+	+	+				+		+			+		+					+							+			+	+		+
Reference
[1]. Bhuiyan Z, Zilfalil B, Hennekam RJSmj.A Malay boy with the Cornelia de Lange syndrome: clinical and molecular findings.2006,47(8):724-727.
[2]. Park H, Ki C, Kim J, Kim W, Kim JJAoc, science l.Clinical and genetic analysis of Korean patients with Cornelia de Lange syndrome: two novel NIPBL mutations.2010,40(1):20-25.
[3]. Park K, Lee S, Ki C, Byun SJJoKms.Cornelia de Lange Syndrome with NIPBL gene mutation: a case report.2010,25(12):1821-1823.
[4]. Ratajska M, Wierzba J, Pehlivan D, Xia Z, Brundage E, Cheung S, et al.Cornelia de Lange syndrome case due to genomic rearrangements including NIPBL.2010,53(6):378-382.
[5]. Galehdari H, Monajemzadeh R, Nazem H, Mohamadian G, Pedram MJJomcr.Identification of a novel de novo mutation in the NIPBL gene in an Iranian patient with Cornelia de Lange syndrome: A case report.2011,5:242.
[6]. Zhong Q, Liang D, Liu J, Xue J, Wu LJGt, biomarkers m.Mutation analysis in Chinese patients with Cornelia de Lange syndrome.2012,16(9):1130-1134.
[7]. Gervasini C, Parenti I, Picinelli C, Azzollini J, Masciadri M, Cereda A, et al.Molecular characterization of a mosaic NIPBL deletion in a Cornelia de Lange patient with severe phenotype.2013,56(3):138-143.
[8]. Braunholz D, Obieglo C, Parenti I, Pozojevic J, Eckhold J, Reiz B, et al.Hidden mutations in Cornelia de Lange syndrome limitations of sanger sequencing in molecular diagnostics.2015,36(1):26-29.
[9]. Kang M, Ahn S, Hwang IJAoc, science l.NIPBLA Novel Frameshift Mutation (c.5387_5388insTT) in in Cornelia de Lange Syndrome with Severe Phenotype.2018,48(1):106-109.
[10]. Krawczynska N, Kuzniacka A, Wierzba J, Parenti I, Kaiser F, Wasag BJFig.NIPBLMosaic Intronic Variant in a Family With Cornelia de Lange Syndrome.2018,9:255.
[11]. Masciadri M, Ficcadenti A, Milani D, Cogliati F, Divizia M, Larizza L, et al.NIPBLRecurrence and Familial Inheritance of Intronic Pathogenic Variant Associated With Mild CdLS.2018,9:967.
[12]. Meshram G, Kaur N, Hura KJMa.Cornelia De Lange Syndrome In A 4-Year-Old Child From India: Phenotype Description And Role Of Genetic Counseling.2018,72(4):297-299.
[13]. Krawczynska N, Wierzba J, Jasiecki J, Wasag BJBmg.Molecular characterization of two novel intronic variants of NIPBL gene detected in unrelated Cornelia de Lange syndrome patients.2019,20(1):1.
[14]. Li S, Miao H, Yang H, Wang L, Gong F, Chen S, et al.A report of 2 cases of Cornelia de Lange syndrome (CdLS) and an analysis of clinical and genetic characteristics in a Chinese CdLS cohort.2020,8(4):e1225.
[15]. Thanh D, Ngoc C, Nguyen N, Vu C, Tung N, Nguyen HJM.NIPBLDe novo Mutations in Vietnamese Patients with Cornelia de Lange Syndrome.2020,56(2).
[16]. Thompson W, Carey P, Donald T, Nelson B, Bhoj E, Li D, et al.Application of exome sequencing to diagnose a novel presentation of the Cornelia de Lange syndrome in an Afro-Caribbean family.2020,8(8):e1318.
[17]. Tang wenting, Wu ruohao, Meng zhe, Li xiaojuan, Ouyang nengtai. Chinese Journal of Medical Genetics. Identification of a novel missense NIPBL variant in a juvenile with severe type of Cornelia de Lange syndrome. 2020,37(5):4.
[18]. Peng Y, Liang C, Xi H, Yang S, Hu J, Pang J, et al.NIPBLCase Report: Novel Variants Cause Cornelia de Lange Syndrome in Chinese Patients.2021,12:699894.
[19]. Chen Y, Chen Q, Yuan K, Zhu J, Fang Y, Yan Q, et al.NIPBLA Novel de Novo Variant in 5' UTR of the Associated with Cornelia de Lange Syndrome.2022,13(5).

## Sheet: Table S4
The clinical score of 34 CdLS patients caused by NIPBL variants
Gene	NIPBL	NIPBL		NIPBL		NIPBL			NIPBL	NIPBL		NIPBL	NIPBL	NIPBL	NIPBL		NIPBL	NIPBL	NIPBL	NIPBL	NIPBL		NIPBL					NIPBL			NIPBL		NIPBL
No.	1	2	3	1	2	1	2	3	1	1	3	1	1	1	1	2	1	1	1	1	1	2	1	2	3	4	5	1	2	3	1	2	2	3
Variats	c.-467C > T	c.5566G>A(p.R1856G)	c.448dupA (p.S150Kfs∗23)	c.3768 + 3A>T	c.8274_8275 insCT(p. Val2760Trpfs)	c.4094T>A(p.L1365*)	c.4751T>G(p.L1584R)	c.5328+1G>C	c.869-2A>G (r.869_1495del)	c.2602C>T	c.4321_4421del, p.Val1441_Arg1474delfsX4	80.4Kb dele	c.7178C>G(p.2393Ser*)	Exon 35-47 dele	c.6108+2T>C	c.4028A>C(p.H1343P)	c.5387_5388ins(TT)(p.Leu1796Phefs*8)	c.1507A>G(p.Lys503Glu)	c.513InsT	c.516delT	c.1885C>T(p.Arg629Ter)	c.1885C>T(p.Arg629Ter)	c.5329–15A>G	c.5329–15A>G	c.5329–15A>G	c.5329–15A>G	c.5329–15A>G	c.6697G>A (p.Val2233Met)	c.2602C>T (p.Arg868X)	c.4504delG (p.Val1502fsX87)	c.6954 + 3A > C	c.5862 + 1delG deletion	c.4321G > T(p.V1441L)	n c.6589 + 5G > C
Citation	Yonghua Chen et al, 2022	Ying Peng et al, 20121		Shuo Li et al, 2019		Braunholz et al,2014			Krawczynska et al,2018	Laura et al,2014		Gervasini et al,2013	Park et al, 2010	Ratajska et al,2010	Park et al,2010		Min Jae Kang et al,2018	tang wenting et al, 2020	Bhuiyan et al,2006	Galehdari et al,2011	Thompson et al,2020		Maura et al,2018					Duong et al,2020			Natalia et al,2019		Qiulian Zhong et al,2012
Main phenotypes(2 points if present)
synophrys and/or thick eyebrows	2	2	2	2	2	2	2	2	2	2		2	2	2	2	2	2	2	2	2	2	2	2	2	2	2	2	2	2	2	2	2	2	2
short nose, concave nasal ridge and/or upturned nasal tip	2	2	2			2	2		2	2	2		2	2	2	2	2	2		2	2	2	2	2	2	2	2		2	2	2	2	2	2
long and/or smooth philtrum	2	2	2			2	2		2		2	2	2		2	2	2		2	2	2	2	2	2	2	2	2	2	2	2	2	2	2	2
thin upper lip vermilion and/or downturned corners of mouth			2			2	2		2	2	2	2	2	2	2	2	2	2	2	2	2	2	2	2			2	2	2	2	2	2	2	2
hand oligodactyly and/or adactyly			2							2		2	2		2		2		2	2		2
Suggestive features(1 point if present)
small hands and/or feet	1	1	1				1	1	1		1			1		1	1		1	1	1							1	1	1			1
microcephaly	1	1		1	1	1	1	1		1	1	1	1	1		1	1		1	1	1	1	1			1	1	1		1	1	1
microcephaly	1	1		1	1	1	1	1		1	1	1	1	1		1	1		1	1	1	1	1			1	1	1		1	1	1
global developmental delay and/or intellectual disability	1	1	1	1	1		1	1	1	1	1	1	1	1		1	1	1	1		1	1	1	1	1	1	1	1	1	1	1
prenatal growth retardation	1	1	1				1	1		1	1	1	1	1	1	1	1		1	1	1	1				1	1	1	1		1	1
postnatal growth retardation	1			1	1	1	1	1		1				1		1	1	1	1		1	1	1	1	1	1		1	1	1	1	1
hirsutism			1						1					1	1				1	1						1		1	1	1	1	1	1
short fifth finger			1	1	1				1		1			1		1					1							1			1	1		1
clinical scored	12	11	15	7	7	11	14	8	12	13	12	12	14	14	12	15	16	8	15	15	15	15	12	10	8	12	12	14	13	14	15	14	10	9
